# Supplementary material for: The Function of Transforming Growth Factor 2 in Facilitating Inflammasome Activation to Enhance the Development of Myopia via Complement System
Source: Cells. 2025 Aug 20;14(16):1295. doi: 10.3390/cells14161295 (PMC12385021; doi:10.3390/cells14161295)
Supplement: Supplementary file 1 [file cells-14-01295-s001.zip]

Archive with 1 entries (1 files):
- cells-3674958-supplementary.pdf
